# Supplementary material for: Targeting Alzheimer’s Disease: Evaluating the Efficacy of C-1 Functionalized N-Aryl-Tetrahydroisoquinolines as Cholinergic Enzyme Inhibitors and Promising Therapeutic Candidates
Source: Int J Mol Sci. 2024 Jan 14;25(2):1033. doi: 10.3390/ijms25021033 (PMC10816625; doi:10.3390/ijms25021033)
Supplement: Supplementary file 1 [file ijms-25-01033-s001.zip]

Archive with 1 entries (1 files):
- ijms-2815775-supplementary.pdf
